# Supplementary material for: Sources, Ionic Composition and Acidic Properties of Bulk and Wet Atmospheric Deposition in the Eastern Middle Adriatic Region
Source: Toxics. 2023 Jun 23;11(7):551. doi: 10.3390/toxics11070551 (PMC10383331; doi:10.3390/toxics11070551)
Supplement: Supplementary file 1 [file toxics-11-00551-s001.zip]

Archive with 1 entries (1 files):
- toxics-2361541-supplementary.pdf
